# Supplementary material for: A Systematic Assessment of MHC Class II Peptide Binding Predictions and Evaluation of a Consensus Approach
Source: PLoS Comput Biol. 2008 Apr 4;4(4):e1000048. doi: 10.1371/journal.pcbi.1000048 (PMC2267221; doi:10.1371/journal.pcbi.1000048)
Supplement: Dataset S1 — AUC values for the tested MHC class II binding prediction methods using different cutoffs. The cutoffs for binders were varied from 50 nM to 5000 nM. (0.03 MB XLS) [file pcbi.1000048.s001.xls]

## Sheet: cutoff 50 nM
MHC class II type	ARB	MHC2PRED	MHCPRED	PROPRED	RANKPEP	SMM-align	SVRMHC	SYFPEITHI	Consensus
DRB1*0101	0.77	0.68	0.63	0.76	0.71	0.78	0.69	0.72	0.8
DRB1*0301	0.73	0.6		0.72	0.74	0.77		0.76	0.79
DRB1*0401	0.68	0.53	0.59	0.68	0.63	0.65	0.62	0.58	0.7
DRB1*0404	0.73	0.61		0.76	0.58	0.71			0.73
DRB1*0405	0.67	0.54		0.76	0.63	0.7	0.55		0.73
DRB1*0701	0.69		0.58	0.79	0.6	0.76		0.71	0.84
DRB1*0802	0.74	0.77		0.84		0.77			0.82
DRB1*0901	0.65	0.44			0.66	0.72			0.75
DRB1*1101	0.74	0.54		0.77	0.68	0.81		0.7	0.82
DRB1*1302	0.81	0.63		0.59	0.53	0.72			0.77
DRB1*1501	0.73	0.57		0.7	0.59	0.68	0.65	0.63	0.7
DRB3*0101	0.61					0.8
DRB4*0101	0.77	0.59			0.65	0.75			0.74
DRB5*0101	0.71	0.61		0.77	0.7	0.77	0.64		0.8
IAB	0.84	0.53	0.56		0.8	0.77			0.88
IED			0.48		0.96
Mean	0.724667	0.587692	0.568	0.74	0.675714	0.744	0.63	0.683333	0.776429
Min	0.61	0.44	0.48	0.59	0.53	0.65	0.55	0.58	0.7
Max	0.84	0.77	0.63	0.84	0.96	0.81	0.69	0.76	0.88

## Sheet: cutoff 100 nM
MHC class II type	ARB	MHC2PRED	MHCPRED	PROPRED	RANKPEP	SMM-align	SVRMHC	SYFPEITHI	Consensus
DRB1*0101	0.77	0.66	0.62	0.75	0.72	0.78	0.69	0.72	0.8
DRB1*0301	0.7	0.56		0.67	0.69	0.74		0.69	0.75
DRB1*0401	0.67	0.52	0.59	0.69	0.64	0.66	0.63	0.62	0.7
DRB1*0404	0.74	0.61		0.74	0.59	0.71			0.74
DRB1*0405	0.67	0.54		0.78	0.64	0.71	0.58		0.74
DRB1*0701	0.7		0.58	0.78	0.59	0.76		0.7	0.85
DRB1*0802	0.76	0.73		0.82		0.76			0.81
DRB1*0901	0.65	0.45			0.65	0.73			0.75
DRB1*1101	0.73	0.54		0.76	0.68	0.8		0.69	0.81
DRB1*1302	0.82	0.56		0.57	0.53	0.69			0.73
DRB1*1501	0.72	0.62		0.69	0.6	0.71	0.65	0.65	0.72
DRB3*0101	0.64					0.78
DRB4*0101	0.77	0.62			0.7	0.71			0.74
DRB5*0101	0.7	0.61		0.76	0.7	0.77	0.61		0.8
IAB	0.85	0.57	0.55		0.77	0.76			0.87
IED			0.56		0.96
Mean	0.726	0.583846	0.58	0.728182	0.675714	0.738	0.632	0.678333	0.772143
Min	0.64	0.45	0.55	0.57	0.53	0.66	0.58	0.62	0.7
Max	0.85	0.73	0.62	0.82	0.96	0.8	0.69	0.72	0.87

## Sheet: cutoff 500 nM
MHC class II type	ARB	MHC2PRED	MHCPRED	PROPRED	RANKPEP	SMM-align	SVRMHC	SYFPEITHI	Consensus
DRB1*0101	0.76	0.66	0.61	0.73	0.7	0.76	0.68	0.7	0.79
DRB1*0301	0.67	0.52		0.67	0.67	0.7		0.68	0.72
DRB1*0401	0.67	0.52	0.6	0.68	0.65	0.67	0.65	0.65	0.71
DRB1*0404	0.73	0.62		0.78	0.63	0.76			0.8
DRB1*0405	0.66	0.5		0.77	0.62	0.7	0.6		0.72
DRB1*0701	0.7		0.62	0.77	0.58	0.75		0.7	0.83
DRB1*0802	0.73	0.69		0.77		0.79			0.81
DRB1*0901	0.62	0.46			0.62	0.64			0.68
DRB1*1101	0.73	0.56		0.77	0.69	0.78		0.7	0.81
DRB1*1302	0.81	0.51		0.58	0.53	0.71			0.73
DRB1*1501	0.71	0.61		0.67	0.61	0.7	0.6	0.63	0.69
DRB3*0101	0.63					0.73
DRB4*0101	0.74	0.64			0.62	0.74			0.71
DRB5*0101	0.7	0.57		0.77	0.73	0.74	0.62		0.79
IAB	0.83	0.56	0.54		0.77	0.78			0.86
IED			0.43		0.83
Mean	0.712667	0.570769	0.56	0.723636	0.660714	0.73	0.63	0.676667	0.760714
Min	0.62	0.46	0.43	0.58	0.53	0.64	0.6	0.63	0.68
Max	0.83	0.69	0.62	0.78	0.83	0.79	0.68	0.7	0.86

## Sheet: cutoff 1000 nM
MHC class II type	ARB	MHC2PRED	MHCPRED	PROPRED	RANKPEP	SMM-align	SVRMHC	SYFPEITHI	Consensus
DRB1*0101	0.76	0.67	0.62	0.74	0.7	0.77	0.69	0.71	0.79
DRB1*0301	0.66	0.53		0.65	0.67	0.69		0.65	0.72
DRB1*0401	0.67	0.52	0.6	0.69	0.63	0.68	0.66	0.65	0.69
DRB1*0404	0.72	0.64		0.79	0.66	0.75			0.8
DRB1*0405	0.67	0.51		0.75	0.62	0.69	0.62		0.72
DRB1*0701	0.69		0.63	0.78	0.58	0.78		0.68	0.83
DRB1*0802	0.74	0.7		0.77		0.75			0.82
DRB1*0901	0.62	0.48			0.61	0.66			0.68
DRB1*1101	0.73	0.6		0.8	0.7	0.81		0.73	0.8
DRB1*1302	0.79	0.53		0.58	0.52	0.69			0.73
DRB1*1501	0.7	0.63		0.72	0.62	0.74	0.64	0.67	0.72
DRB3*0101	0.59					0.68
DRB4*0101	0.74	0.61			0.65	0.71			0.74
DRB5*0101	0.7	0.59		0.79	0.73	0.75	0.63		0.79
IAB	0.8	0.56	0.51		0.74	0.75			0.86
IED			0.53		0.83
Mean	0.705333	0.582308	0.578	0.732727	0.661429	0.726667	0.648	0.681667	0.763571
Min	0.59	0.48	0.51	0.58	0.52	0.66	0.62	0.65	0.68
Max	0.8	0.7	0.63	0.8	0.83	0.81	0.69	0.73	0.86

## Sheet: cutoff 2500 nM
MHC class II type	ARB	MHC2PRED	MHCPRED	PROPRED	RANKPEP	SMM-align	SVRMHC	SYFPEITHI	Consensus
DRB1*0101	0.77	0.67	0.61	0.74	0.7	0.78	0.71	0.72	0.8
DRB1*0301	0.64	0.52		0.67	0.66	0.69		0.62	0.71
DRB1*0401	0.65	0.5	0.61	0.68	0.6	0.68	0.66	0.61	0.7
DRB1*0404	0.74	0.64		0.79	0.67	0.77			0.81
DRB1*0405	0.66	0.51		0.75	0.63	0.7	0.64		0.72
DRB1*0701	0.68		0.63	0.8	0.6	0.78		0.7	0.83
DRB1*0802	0.73	0.69		0.75		0.72			0.74
DRB1*0901	0.63	0.5			0.57	0.59			0.62
DRB1*1101	0.71	0.58		0.8	0.71	0.8		0.78	0.82
DRB1*1302	0.76	0.57		0.6	0.53	0.7			0.71
DRB1*1501	0.69	0.63		0.72	0.61	0.75	0.65	0.67	0.72
DRB3*0101	0.59					0.66
DRB4*0101	0.75	0.66			0.66	0.77			0.77
DRB5*0101	0.7	0.55		0.83	0.75	0.77	0.6		0.82
IAB	0.76	0.57	0.54		0.7	0.75			0.81
IED			0.62		0.86
Mean	0.697333	0.583846	0.602	0.739091	0.660714	0.727333	0.652	0.683333	0.755714
Min	0.59	0.5	0.54	0.6	0.53	0.59	0.6	0.61	0.62
Max	0.77	0.69	0.63	0.83	0.86	0.8	0.71	0.78	0.83

## Sheet: cutoff 5000 nM
MHC class II type	ARB	MHC2PRED	MHCPRED	PROPRED	RANKPEP	SMM-align	SVRMHC	SYFPEITHI	Consensus
DRB1*0101	0.78	0.67	0.62	0.77	0.7	0.78	0.72	0.73	0.81
DRB1*0301	0.63	0.52		0.65	0.68	0.73		0.63	0.73
DRB1*0401	0.66	0.5	0.61	0.68	0.61	0.67	0.68	0.6	0.7
DRB1*0404	0.73	0.61		0.78	0.65	0.76			0.79
DRB1*0405	0.67	0.52		0.74	0.62	0.71	0.63		0.71
DRB1*0701	0.67		0.6	0.8	0.57	0.78		0.7	0.84
DRB1*0802	0.73	0.65		0.73		0.74			0.75
DRB1*0901	0.6	0.5			0.55	0.58			0.6
DRB1*1101	0.72	0.6		0.81	0.73	0.81		0.8	0.83
DRB1*1302	0.77	0.56		0.59	0.53	0.72			0.71
DRB1*1501	0.7	0.63		0.71	0.61	0.74	0.65	0.67	0.74
DRB3*0101	0.59					0.63
DRB4*0101	0.74	0.62			0.66	0.8			0.8
DRB5*0101	0.7	0.56		0.83	0.79	0.8	0.63		0.86
IAB	0.74	0.56	0.55		0.73	0.73			0.8
IED			0.68		0.88
Mean	0.695333	0.576923	0.612	0.735455	0.665	0.732	0.662	0.688333	0.762143
Min	0.59	0.5	0.55	0.59	0.53	0.58	0.63	0.6	0.6
Max	0.78	0.67	0.68	0.83	0.88	0.81	0.72	0.8	0.86
